# Supplementary material for: Stress Assessment in Caretta caretta During the Rehabilitation Period
Source: Animals (Basel). 2026 May 20;16(10):1554. doi: 10.3390/ani16101554 (PMC13203431; doi:10.3390/ani16101554)
Supplement: Supplementary file 1 [file animals-16-01554-s001.zip]

Archive with 1 entries (1 files):
- animals-4235105-supplementary.pdf
